# Supplementary material for: Cryo-EM structure of renal AL amyloid fibrils from a patient with λ1 light chain amyloidosis
Source: Nat Commun. 2025 Dec 17;17:848. doi: 10.1038/s41467-025-67556-0 (PMC12827339; doi:10.1038/s41467-025-67556-0)
Supplement: Supplementary file 4 — Source data [file 41467_2025_67556_MOESM4_ESM.xls]

## Sheet: Supplementary Fig4 Source Data
Polymorph A					Polymorph B
title	x	y			title	x	y
RELION masked-corrected FSC	0.001001	1			RELION masked-corrected FSC	0.001001	1
RELION masked-corrected FSC	0.00268817	0.999961			RELION masked-corrected FSC	0.00268817	0.999982
RELION masked-corrected FSC	0.00537634	0.999842			RELION masked-corrected FSC	0.00537634	0.999874
RELION masked-corrected FSC	0.00806452	0.999818			RELION masked-corrected FSC	0.00806452	0.99969
RELION masked-corrected FSC	0.0107527	0.999516			RELION masked-corrected FSC	0.0107527	0.999543
RELION masked-corrected FSC	0.0134409	0.999018			RELION masked-corrected FSC	0.0134409	0.999102
RELION masked-corrected FSC	0.016129	0.998011			RELION masked-corrected FSC	0.016129	0.998647
RELION masked-corrected FSC	0.0188172	0.996292			RELION masked-corrected FSC	0.0188172	0.997289
RELION masked-corrected FSC	0.0215054	0.99167			RELION masked-corrected FSC	0.0215054	0.993772
RELION masked-corrected FSC	0.0241935	0.995932			RELION masked-corrected FSC	0.0241935	0.996526
RELION masked-corrected FSC	0.0268817	0.997811			RELION masked-corrected FSC	0.0268817	0.99655
RELION masked-corrected FSC	0.0295699	0.998307			RELION masked-corrected FSC	0.0295699	0.996207
RELION masked-corrected FSC	0.0322581	0.998339			RELION masked-corrected FSC	0.0322581	0.995828
RELION masked-corrected FSC	0.0349462	0.997527			RELION masked-corrected FSC	0.0349462	0.995566
RELION masked-corrected FSC	0.0376344	0.995534			RELION masked-corrected FSC	0.0376344	0.99463
RELION masked-corrected FSC	0.0403226	0.993481			RELION masked-corrected FSC	0.0403226	0.992092
RELION masked-corrected FSC	0.0430108	0.993317			RELION masked-corrected FSC	0.0430108	0.99122
RELION masked-corrected FSC	0.0456989	0.994519			RELION masked-corrected FSC	0.0456989	0.992592
RELION masked-corrected FSC	0.0483871	0.994042			RELION masked-corrected FSC	0.0483871	0.991774
RELION masked-corrected FSC	0.0510753	0.992573			RELION masked-corrected FSC	0.0510753	0.990274
RELION masked-corrected FSC	0.0537634	0.992788			RELION masked-corrected FSC	0.0537634	0.98949
RELION masked-corrected FSC	0.0564516	0.992889			RELION masked-corrected FSC	0.0564516	0.989109
RELION masked-corrected FSC	0.0591398	0.99437			RELION masked-corrected FSC	0.0591398	0.987643
RELION masked-corrected FSC	0.061828	0.994839			RELION masked-corrected FSC	0.061828	0.986652
RELION masked-corrected FSC	0.0645161	0.994041			RELION masked-corrected FSC	0.0645161	0.982503
RELION masked-corrected FSC	0.0672043	0.993035			RELION masked-corrected FSC	0.0672043	0.97754
RELION masked-corrected FSC	0.0698925	0.991034			RELION masked-corrected FSC	0.0698925	0.973198
RELION masked-corrected FSC	0.0725806	0.98666			RELION masked-corrected FSC	0.0725806	0.969705
RELION masked-corrected FSC	0.0752688	0.987859			RELION masked-corrected FSC	0.0752688	0.970242
RELION masked-corrected FSC	0.077957	0.988747			RELION masked-corrected FSC	0.077957	0.968795
RELION masked-corrected FSC	0.0806452	0.990224			RELION masked-corrected FSC	0.0806452	0.971044
RELION masked-corrected FSC	0.0833333	0.990048			RELION masked-corrected FSC	0.0833333	0.972494
RELION masked-corrected FSC	0.0860215	0.989137			RELION masked-corrected FSC	0.0860215	0.972431
RELION masked-corrected FSC	0.0887097	0.988073			RELION masked-corrected FSC	0.0887097	0.969688
RELION masked-corrected FSC	0.0913978	0.983794			RELION masked-corrected FSC	0.0913978	0.965265
RELION masked-corrected FSC	0.094086	0.982007			RELION masked-corrected FSC	0.094086	0.965856
RELION masked-corrected FSC	0.0967742	0.982175			RELION masked-corrected FSC	0.0967742	0.963155
RELION masked-corrected FSC	0.0994624	0.984079			RELION masked-corrected FSC	0.0994624	0.959848
RELION masked-corrected FSC	0.102151	0.984928			RELION masked-corrected FSC	0.102151	0.962029
RELION masked-corrected FSC	0.104839	0.984745			RELION masked-corrected FSC	0.104839	0.964391
RELION masked-corrected FSC	0.107527	0.985238			RELION masked-corrected FSC	0.107527	0.96339
RELION masked-corrected FSC	0.110215	0.984808			RELION masked-corrected FSC	0.110215	0.957728
RELION masked-corrected FSC	0.112903	0.983734			RELION masked-corrected FSC	0.112903	0.954498
RELION masked-corrected FSC	0.115591	0.979787			RELION masked-corrected FSC	0.115591	0.953284
RELION masked-corrected FSC	0.11828	0.976798			RELION masked-corrected FSC	0.11828	0.94872
RELION masked-corrected FSC	0.120968	0.974698			RELION masked-corrected FSC	0.120968	0.946697
RELION masked-corrected FSC	0.123656	0.971719			RELION masked-corrected FSC	0.123656	0.941935
RELION masked-corrected FSC	0.126344	0.968393			RELION masked-corrected FSC	0.126344	0.931889
RELION masked-corrected FSC	0.129032	0.964254			RELION masked-corrected FSC	0.129032	0.919254
RELION masked-corrected FSC	0.13172	0.957804			RELION masked-corrected FSC	0.13172	0.866574
RELION masked-corrected FSC	0.134409	0.956783			RELION masked-corrected FSC	0.134409	0.903081
RELION masked-corrected FSC	0.137097	0.954801			RELION masked-corrected FSC	0.137097	0.899905
RELION masked-corrected FSC	0.139785	0.949365			RELION masked-corrected FSC	0.139785	0.891943
RELION masked-corrected FSC	0.142473	0.942515			RELION masked-corrected FSC	0.142473	0.889374
RELION masked-corrected FSC	0.145161	0.93472			RELION masked-corrected FSC	0.145161	0.883193
RELION masked-corrected FSC	0.147849	0.937356			RELION masked-corrected FSC	0.147849	0.881448
RELION masked-corrected FSC	0.150538	0.956491			RELION masked-corrected FSC	0.150538	0.89151
RELION masked-corrected FSC	0.153226	0.958648			RELION masked-corrected FSC	0.153226	0.884825
RELION masked-corrected FSC	0.155914	0.947612			RELION masked-corrected FSC	0.155914	0.872014
RELION masked-corrected FSC	0.158602	0.941987			RELION masked-corrected FSC	0.158602	0.864255
RELION masked-corrected FSC	0.16129	0.938011			RELION masked-corrected FSC	0.16129	0.860773
RELION masked-corrected FSC	0.163978	0.936547			RELION masked-corrected FSC	0.163978	0.860793
RELION masked-corrected FSC	0.166667	0.937205			RELION masked-corrected FSC	0.166667	0.866626
RELION masked-corrected FSC	0.169355	0.932293			RELION masked-corrected FSC	0.169355	0.858067
RELION masked-corrected FSC	0.172043	0.940112			RELION masked-corrected FSC	0.172043	0.843545
RELION masked-corrected FSC	0.174731	0.931466			RELION masked-corrected FSC	0.174731	0.824931
RELION masked-corrected FSC	0.177419	0.907022			RELION masked-corrected FSC	0.177419	0.823208
RELION masked-corrected FSC	0.180108	0.90556			RELION masked-corrected FSC	0.180108	0.848472
RELION masked-corrected FSC	0.182796	0.891793			RELION masked-corrected FSC	0.182796	0.847994
RELION masked-corrected FSC	0.185484	0.880205			RELION masked-corrected FSC	0.185484	0.825885
RELION masked-corrected FSC	0.188172	0.876643			RELION masked-corrected FSC	0.188172	0.815966
RELION masked-corrected FSC	0.19086	0.863486			RELION masked-corrected FSC	0.19086	0.819331
RELION masked-corrected FSC	0.193548	0.846486			RELION masked-corrected FSC	0.193548	0.813148
RELION masked-corrected FSC	0.196237	0.869007			RELION masked-corrected FSC	0.196237	0.830614
RELION masked-corrected FSC	0.198925	0.880122			RELION masked-corrected FSC	0.198925	0.855044
RELION masked-corrected FSC	0.201613	0.835406			RELION masked-corrected FSC	0.201613	0.841033
RELION masked-corrected FSC	0.204301	0.580363			RELION masked-corrected FSC	0.204301	0.798939
RELION masked-corrected FSC	0.206989	0.378315			RELION masked-corrected FSC	0.206989	0.802079
RELION masked-corrected FSC	0.209677	0.318001			RELION masked-corrected FSC	0.209677	0.850712
RELION masked-corrected FSC	0.212366	0.331722			RELION masked-corrected FSC	0.212366	0.882722
RELION masked-corrected FSC	0.215054	0.336471			RELION masked-corrected FSC	0.215054	0.881836
RELION masked-corrected FSC	0.217742	0.376092			RELION masked-corrected FSC	0.217742	0.870276
RELION masked-corrected FSC	0.22043	0.443629			RELION masked-corrected FSC	0.22043	0.858562
RELION masked-corrected FSC	0.223118	0.468512			RELION masked-corrected FSC	0.223118	0.856114
RELION masked-corrected FSC	0.225806	0.47957			RELION masked-corrected FSC	0.225806	0.847769
RELION masked-corrected FSC	0.228495	0.495198			RELION masked-corrected FSC	0.228495	0.838881
RELION masked-corrected FSC	0.231183	0.530887			RELION masked-corrected FSC	0.231183	0.808628
RELION masked-corrected FSC	0.233871	0.522495			RELION masked-corrected FSC	0.233871	0.779249
RELION masked-corrected FSC	0.236559	0.501107			RELION masked-corrected FSC	0.236559	0.756183
RELION masked-corrected FSC	0.239247	0.477018			RELION masked-corrected FSC	0.239247	0.747211
RELION masked-corrected FSC	0.241935	0.471739			RELION masked-corrected FSC	0.241935	0.757071
RELION masked-corrected FSC	0.244624	0.471921			RELION masked-corrected FSC	0.244624	0.764033
RELION masked-corrected FSC	0.247312	0.44383			RELION masked-corrected FSC	0.247312	0.759039
RELION masked-corrected FSC	0.25	0.436984			RELION masked-corrected FSC	0.25	0.713189
RELION masked-corrected FSC	0.252688	0.414888			RELION masked-corrected FSC	0.252688	0.648805
RELION masked-corrected FSC	0.255376	0.372767			RELION masked-corrected FSC	0.255376	0.625774
RELION masked-corrected FSC	0.258065	0.392643			RELION masked-corrected FSC	0.258065	0.599423
RELION masked-corrected FSC	0.260753	0.357279			RELION masked-corrected FSC	0.260753	0.60768
RELION masked-corrected FSC	0.263441	0.352316			RELION masked-corrected FSC	0.263441	0.602576
RELION masked-corrected FSC	0.266129	0.373804			RELION masked-corrected FSC	0.266129	0.590065
RELION masked-corrected FSC	0.268817	0.364438			RELION masked-corrected FSC	0.268817	0.567344
RELION masked-corrected FSC	0.271505	0.341818			RELION masked-corrected FSC	0.271505	0.573531
RELION masked-corrected FSC	0.274194	0.326252			RELION masked-corrected FSC	0.274194	0.545081
RELION masked-corrected FSC	0.276882	0.350109			RELION masked-corrected FSC	0.276882	0.521826
RELION masked-corrected FSC	0.27957	0.339735			RELION masked-corrected FSC	0.27957	0.55766
RELION masked-corrected FSC	0.282258	0.341093			RELION masked-corrected FSC	0.282258	0.571167
RELION masked-corrected FSC	0.284946	0.342164			RELION masked-corrected FSC	0.284946	0.498905
RELION masked-corrected FSC	0.287634	0.362504			RELION masked-corrected FSC	0.287634	0.43374
RELION masked-corrected FSC	0.290323	0.365932			RELION masked-corrected FSC	0.290323	0.402331
RELION masked-corrected FSC	0.293011	0.345169			RELION masked-corrected FSC	0.293011	0.350454
RELION masked-corrected FSC	0.295699	0.330345			RELION masked-corrected FSC	0.295699	0.335606
RELION masked-corrected FSC	0.298387	0.303828			RELION masked-corrected FSC	0.298387	0.337982
RELION masked-corrected FSC	0.301075	0.280966			RELION masked-corrected FSC	0.301075	0.338059
RELION masked-corrected FSC	0.303763	0.299222			RELION masked-corrected FSC	0.303763	0.315787
RELION masked-corrected FSC	0.306452	0.293619			RELION masked-corrected FSC	0.306452	0.288328
RELION masked-corrected FSC	0.30914	0.294886			RELION masked-corrected FSC	0.30914	0.260627
RELION masked-corrected FSC	0.311828	0.249746			RELION masked-corrected FSC	0.311828	0.24114
RELION masked-corrected FSC	0.314516	0.193902			RELION masked-corrected FSC	0.314516	0.217934
RELION masked-corrected FSC	0.317204	0.220181			RELION masked-corrected FSC	0.317204	0.177145
RELION masked-corrected FSC	0.319892	0.26214			RELION masked-corrected FSC	0.319892	0.157571
RELION masked-corrected FSC	0.322581	0.281037			RELION masked-corrected FSC	0.322581	0.157803
RELION masked-corrected FSC	0.325269	0.263856			RELION masked-corrected FSC	0.325269	0.151567
RELION masked-corrected FSC	0.327957	0.311147			RELION masked-corrected FSC	0.327957	0.145239
RELION masked-corrected FSC	0.330645	0.301016			RELION masked-corrected FSC	0.330645	0.14466
RELION masked-corrected FSC	0.333333	0.21171			RELION masked-corrected FSC	0.333333	0.145749
RELION masked-corrected FSC	0.336022	0.20268			RELION masked-corrected FSC	0.336022	0.107766
RELION masked-corrected FSC	0.33871	0.248959			RELION masked-corrected FSC	0.33871	0.0898469
RELION masked-corrected FSC	0.341398	0.228114			RELION masked-corrected FSC	0.341398	0.0776431
RELION masked-corrected FSC	0.344086	0.135729			RELION masked-corrected FSC	0.344086	0.0588364
RELION masked-corrected FSC	0.346774	0.131729			RELION masked-corrected FSC	0.346774	0.0536993
RELION masked-corrected FSC	0.349462	0.171424			RELION masked-corrected FSC	0.349462	0.0524294
RELION masked-corrected FSC	0.352151	0.184433			RELION masked-corrected FSC	0.352151	0.0590494
RELION masked-corrected FSC	0.354839	0.155521			RELION masked-corrected FSC	0.354839	0.0707527
RELION masked-corrected FSC	0.357527	0.133903			RELION masked-corrected FSC	0.357527	0.0574376
RELION masked-corrected FSC	0.360215	0.135323			RELION masked-corrected FSC	0.360215	0.0528011
RELION masked-corrected FSC	0.362903	0.137301			RELION masked-corrected FSC	0.362903	0.0818596
RELION masked-corrected FSC	0.365591	0.107084			RELION masked-corrected FSC	0.365591	0.0668736
RELION masked-corrected FSC	0.36828	0.0810361			RELION masked-corrected FSC	0.36828	0.0488112
RELION masked-corrected FSC	0.370968	0.0717345			RELION masked-corrected FSC	0.370968	0.0492812
RELION masked-corrected FSC	0.373656	0.0608525			RELION masked-corrected FSC	0.373656	0.0341499
RELION masked-corrected FSC	0.376344	0.037155			RELION masked-corrected FSC	0.376344	0.0175121
RELION masked-corrected FSC	0.379032	0.0615502			RELION masked-corrected FSC	0.379032	0.0284365
RELION masked-corrected FSC	0.38172	0.0693303			RELION masked-corrected FSC	0.38172	0.0442748
RELION masked-corrected FSC	0.384409	0.0249194			RELION masked-corrected FSC	0.384409	0.0271929
RELION masked-corrected FSC	0.387097	-0.00230969			RELION masked-corrected FSC	0.387097	-0.0139416
RELION masked-corrected FSC	0.389785	0.0147255			RELION masked-corrected FSC	0.389785	-0.0146262
RELION masked-corrected FSC	0.392473	0.012942			RELION masked-corrected FSC	0.392473	0.013123
RELION masked-corrected FSC	0.395161	0.0105529			RELION masked-corrected FSC	0.395161	0.0230264
RELION masked-corrected FSC	0.397849	0.00927786			RELION masked-corrected FSC	0.397849	0.0279804
RELION masked-corrected FSC	0.400538	0.0208536			RELION masked-corrected FSC	0.400538	0.0293236
RELION masked-corrected FSC	0.403226	0.0300319			RELION masked-corrected FSC	0.403226	0.026574
RELION masked-corrected FSC	0.405914	0.0290928			RELION masked-corrected FSC	0.405914	0.0351766
RELION masked-corrected FSC	0.408602	0.01616			RELION masked-corrected FSC	0.408602	0.03608
RELION masked-corrected FSC	0.41129	0.00894745			RELION masked-corrected FSC	0.41129	0.00310829
RELION masked-corrected FSC	0.413978	0.0128224			RELION masked-corrected FSC	0.413978	0.00056821
RELION masked-corrected FSC	0.416667	0.00482371			RELION masked-corrected FSC	0.416667	0.0173568
RELION masked-corrected FSC	0.419355	-0.0263665			RELION masked-corrected FSC	0.419355	0.0340419
RELION masked-corrected FSC	0.422043	-0.0160134			RELION masked-corrected FSC	0.422043	0.0178958
RELION masked-corrected FSC	0.424731	-0.0298815			RELION masked-corrected FSC	0.424731	0.0099653
RELION masked-corrected FSC	0.427419	-0.0206645			RELION masked-corrected FSC	0.427419	-0.00222854
RELION masked-corrected FSC	0.430108	-0.0172424			RELION masked-corrected FSC	0.430108	-0.0072053
RELION masked-corrected FSC	0.432796	-0.0139993			RELION masked-corrected FSC	0.432796	-0.000466018
RELION masked-corrected FSC	0.435484	-0.00484216			RELION masked-corrected FSC	0.435484	-0.00753557
RELION masked-corrected FSC	0.438172	0.00205522			RELION masked-corrected FSC	0.438172	-0.00687076
RELION masked-corrected FSC	0.44086	0.0064317			RELION masked-corrected FSC	0.44086	0.00779094
RELION masked-corrected FSC	0.443548	-0.00623534			RELION masked-corrected FSC	0.443548	0.0216252
RELION masked-corrected FSC	0.446237	-0.0145131			RELION masked-corrected FSC	0.446237	0.0188596
RELION masked-corrected FSC	0.448925	-0.00803911			RELION masked-corrected FSC	0.448925	0.00395611
RELION masked-corrected FSC	0.451613	-0.00608931			RELION masked-corrected FSC	0.451613	0.00359165
RELION masked-corrected FSC	0.454301	0.0203982			RELION masked-corrected FSC	0.454301	-0.0103032
RELION masked-corrected FSC	0.456989	0.0280677			RELION masked-corrected FSC	0.456989	-0.0133256
RELION masked-corrected FSC	0.459677	0.0292347			RELION masked-corrected FSC	0.459677	0.000798273
RELION masked-corrected FSC	0.462366	0.0174664			RELION masked-corrected FSC	0.462366	-0.00448862
RELION masked-corrected FSC	0.465054	-0.00515747			RELION masked-corrected FSC	0.465054	-0.0118665
RELION masked-corrected FSC	0.467742	0.0079642			RELION masked-corrected FSC	0.467742	0.00151228
RELION masked-corrected FSC	0.47043	0.00586263			RELION masked-corrected FSC	0.47043	-0.00213055
RELION masked-corrected FSC	0.473118	0.00529642			RELION masked-corrected FSC	0.473118	0.00319733
RELION masked-corrected FSC	0.475806	-0.00908724			RELION masked-corrected FSC	0.475806	-0.00380481
RELION masked-corrected FSC	0.478495	-0.0157818			RELION masked-corrected FSC	0.478495	-0.0203223
RELION masked-corrected FSC	0.481183	-0.00477636			RELION masked-corrected FSC	0.481183	-0.00746346
RELION masked-corrected FSC	0.483871	-0.000718074			RELION masked-corrected FSC	0.483871	0.00913409
RELION masked-corrected FSC	0.486559	-0.00895388			RELION masked-corrected FSC	0.486559	0.0148096
RELION masked-corrected FSC	0.489247	-0.00409935			RELION masked-corrected FSC	0.489247	0.00603545
RELION masked-corrected FSC	0.491935	0.00195189			RELION masked-corrected FSC	0.491935	0.00449791
RELION masked-corrected FSC	0.494624	0.00747893			RELION masked-corrected FSC	0.494624	0.00689545
RELION masked-corrected FSC	0.497312	-0.0167926			RELION masked-corrected FSC	0.497312	0.0088111
RELION masked-corrected FSC	0.5	-0.0200464			RELION masked-corrected FSC	0.5	0.00398317
RELION masked-corrected FSC	0.502688	-0.0119947			RELION masked-corrected FSC	0.502688	0.000363635
RELION masked-corrected FSC	0.505376	0.0026921			RELION masked-corrected FSC	0.505376	0.0024749
RELION masked-corrected FSC	0.508065	0.0169416			RELION masked-corrected FSC	0.508065	-0.00305822
RELION masked-corrected FSC	0.510753	0.00606037			RELION masked-corrected FSC	0.510753	0.00654152
RELION masked-corrected FSC	0.513441	0.00429841			RELION masked-corrected FSC	0.513441	0.00228089
RELION masked-corrected FSC	0.516129	0.0163379			RELION masked-corrected FSC	0.516129	-0.00234328
RELION masked-corrected FSC	0.518817	0.00389204			RELION masked-corrected FSC	0.518817	-0.00884492
RELION masked-corrected FSC	0.521505	-0.0133408			RELION masked-corrected FSC	0.521505	-0.00624431
RELION masked-corrected FSC	0.524194	-0.0125488			RELION masked-corrected FSC	0.524194	0.00247866
RELION masked-corrected FSC	0.526882	-0.0126804			RELION masked-corrected FSC	0.526882	0.00805461
RELION masked-corrected FSC	0.52957	-0.00554198			RELION masked-corrected FSC	0.52957	0.0242547
RELION masked-corrected FSC	0.532258	0.0141602			RELION masked-corrected FSC	0.532258	0.0200461
RELION masked-corrected FSC	0.534946	0.00709353			RELION masked-corrected FSC	0.534946	0.0118748
RELION masked-corrected FSC	0.537634	-0.00841345			RELION masked-corrected FSC	0.537634	-0.00248332
